# Supplementary material for: Angiogenic role of miR-20a in breast cancer
Source: PLoS One. 2018 Apr 4;13(4):e0194638. doi: 10.1371/journal.pone.0194638 (PMC5884522; doi:10.1371/journal.pone.0194638)
Supplement: S1 Dataset — (XLSX) [file pone.0194638.s013.xlsx]

## Sheet: Hoja1
AGE	MENOPAUSE	HISTOLOGY	GRADE	cT	cN	ER	PR	HER2	ADJUVANT ENDOCRINE THERAPY	ADJUVANT TRASTUZUMAB	STATUS	BREAST CANCE R(BC)-RELATED DEATH	RECURRENCE	DEATH OR RECURRENCE	DISTANT RECURRENCE	OVERALL SURVIVAL (months)	DISEASE FREE SURVIVAL (DFS) (months)	DISTANT DFS (months)	pCR (primary tumor)	pCR (axillary nodes)	pCR	CLINICAL RESPONSE	miR-19a	miR-20a	miR-17	miR-92a	miR-106b	HIF1A	PDGFA	THBS1	VEGFA	CTGF	Vessel evaluation	Microvessel density (MVD)	Vascular area (VA)	Mean vessel size (MVS)	MVS-high	Glomeruloid microvascular proliferation (GMP)	High-risk vessel profile (GMP and/or high-MVS)
76	POSTMENOPAUSAL	DUCTAL	G II	T3	N1	POSITIVE 41 - 50%	POSITIVE 91 - 100%	AMPLIFIED	LETROZOLE	YES	ALIVE	ALIVE/DEATH NON RELATED TO BC	NO	NO	N0	80.5914	80.5914	80.5914	N0	NO	NO	OR (PR/CR)	0.0252	0.0246	0.03883	0.022046	0.016	0.014919	0.00121	0.417544	0.250578	0.117	YES	179.667	3.2749	136.535	YES	No GMP	NO
63	POSTMENOPAUSAL	DUCTAL	G III	T2	N3	NEGATIVE	NEGATIVE	NOT AMPLIFIED	ANASTROZOLE	N/A	ALIVE	ALIVE/DEATH NON RELATED TO BC	NO	NO	N0	95.4415	95.4415	95.4415	YES	YES	YES	OR (PR/CR)	0.101	0.128	0.407	0.284	0.0333	0.024181	0.00083	0.678302	0.242043	0.172	YES	105.44	1.5112	110.408	YES	GMP	YES
62	PREMENOPAUSAL	DUCTAL	G III	T3	N1	NEGATIVE	NEGATIVE	NOT AMPLIFIED	N/A	N/A	ALIVE	ALIVE/DEATH NON RELATED TO BC	YES	YES	N0	70.1766	29.3388	70.18	N0	YES	NO	SD/PD	0.11	0.071	0.095612	0.055424	0.0275	0.062212	0.00029	0.214146	0.132739	0.0969	NO
75	POSTMENOPAUSAL	DUCTAL	G III	T2	N2	NEGATIVE	NEGATIVE	NOT AMPLIFIED	N/A	N/A	ALIVE	ALIVE/DEATH NON RELATED TO BC	NO	NO	N0	77.0103	77.0103	77.0103	N0	NO	NO	OR (PR/CR)	0.0496	0.0379	0.009486	0.012146	0.00671	0.01468	0.00027	0.45376	0.335256	0.124	NO
60	POSTMENOPAUSAL	DUCTAL	G II	T2	N1	POSITIVE 11 - 20%	POSITIVE 1- 10%	NOT AMPLIFIED	ANASTROZOLE	N/A	DEAD	BC-RELATED DEATH	YES	YES	YES	73.462	19.5483	19.5483	N0	NO	NO	SD/PD	0.032	0.0195	0.0516	0.13	0.0271	0.01766	0.00031	0.842842	0.096277	0.135	YES	98.1938	2.0106	152.85	YES	GMP	YES
57	POSTMENOPAUSAL	DUCTAL	G III	T4d	N3	NEGATIVE	NEGATIVE	NOT AMPLIFIED	N/A	N/A	DEAD	BC-RELATED DEATH	YES	YES	YES	36.5339	15.1129	15.1129	N0	YES	NO	OR (PR/CR)	0.0523	0.0328	0.0225	0.0963	0.0232	0.030325	0.00021	0.609909	0.198425	0.0585	NO
79	POSTMENOPAUSAL	DUCTAL	G III	T3	N1	POSITIVE 91 - 100%	POSITIVE 21 - 30%	AMPLIFIED	TAMOXIFEN	N/A	ALIVE	ALIVE/DEATH NON RELATED TO BC	YES	YES	YES	107.86	36.2382	36.2382	N0	NO	NO	OR (PR/CR)	0.0255	0.0114	0.018711	0.035485	0.0291	0.022406	0.00025	0.291183	0.113965	0.046	NO
44	PREMENOPAUSAL	DUCTAL	G I	T3	N2	POSITIVE 31 - 40%	POSITIVE 71 - 80%	NOT AMPLIFIED	TAMOXIFEN	N/A	DEAD	BC-RELATED DEATH	YES	YES	YES	72.345	31.54	31.54	N0	NO	NO	OR (PR/CR)	0.0496	0.0379	0.070969	0.067608	0.0169	0.015303	0.00039	0.547147	0.251739	0.199	YES	84.688	1.444	130.268	YES	No GMP	NO
71	POSTMENOPAUSAL	DUCTAL	G III	T2	N3	POSITIVE 71 - 80%	POSITIVE 51 - 60%	NOT AMPLIFIED	ANASTROZOLE	N/A	ALIVE	ALIVE/DEATH NON RELATED TO BC	NO	NO	N0	74.9076	74.9076	74.9076	N0	NO	NO	OR (PR/CR)	0.0967	0.0446	0.158952	0.257028	0.0357	0.046391	0.00077	0.185137	0.11344	0.046	NO
74	POSTMENOPAUSAL	DUCTAL	G III	Tx	N3	NEGATIVE	NEGATIVE	NOT AMPLIFIED	N/A	N/A	ALIVE	ALIVE/DEATH NON RELATED TO BC	NO	NO	N0	85.4867	85.4867	85.4867	YES	YES	YES		0.0331	0.0221	0.0806	0.0787	0.029	0.023958	6e-05	0.582367	0.284533	0.0983	YES	62.8679	1.272	152.89	YES	No GMP	NO
39	PREMENOPAUSAL	DUCTAL	G III	T2	N1	POSITIVE 41 - 50%	POSITIVE 61 - 70%	AMPLIFIED	TAMOXIFEN	N/A	ALIVE	ALIVE/DEATH NON RELATED TO BC	NO	NO	N0	96.3614	96.3614	96.3614	N0	NO	NO	OR (PR/CR)	0.0718	0.02	0.035897	0.022929	0.0424	0.00982	0.00046	0.48971	0.06637	0.166	YES	61.8547	0.7296	91.6297	NO	No GMP	NO
58	POSTMENOPAUSAL	DUCTAL	G II	T4d	N2	NEGATIVE	NEGATIVE	NOT AMPLIFIED	N/A	N/A	DEAD	BC-RELATED DEATH	YES	YES	YES	83.1869	12.2218	12.2218	N0	NO	NO	OR (PR/CR)	0.0452	0.0313	0.038518	0.040903	0.0163	0.017907	0.0029	0.557354	0.135999	0.119	YES	75.5926	1.0863	106.755	YES	No GMP	NO
63	POSTMENOPAUSAL	DUCTAL	G III	T3	N2	POSITIVE 41 - 50%	NEGATIVE	AMPLIFIED	ANASTROZOLE	YES	DEAD	BC-RELATED DEATH	YES	YES	YES	79.77	37.0924	37.0924	N0	NO	NO	OR (PR/CR)	0.0203	0.015									YES	104.284	1.4051	98.22	NO	No GMP	NO
50	PREMENOPAUSAL	DUCTAL	G II	T2	N0	POSITIVE 71 - 80%	POSITIVE 71 - 80%	NOT AMPLIFIED	TAMOXIFEN	N/A	DEAD	BC-RELATED DEATH	YES	YES	YES	70.3409	16.5257	16.5257	N0	NO	NO	OR (PR/CR)	0.0303	0.0296	0.037551	0.046445	0.0176	0.020475	0.00013	0.819794	0.080307	0.3	YES	51.3755	1.1025	159.438	YES	No GMP	NO
67	POSTMENOPAUSAL	DUCTAL	G II	T2	N0	POSITIVE 51 - 60%	POSITIVE 51 - 60%	AMPLIFIED	ANASTROZOLE	YES	ALIVE	ALIVE/DEATH NON RELATED TO BC	NO	NO	N0	70.1766	70.1766	70.1766	N0	NO	NO	OR (PR/CR)	0.17	0.0638	0.16532	0.162668							YES	53.7731	0.3807	51.7178	NO	No GMP	NO
51	PREMENOPAUSAL	DUCTAL	G III	T3	N1	POSITIVE 81 - 90%	POSITIVE 1- 10%	NOT AMPLIFIED	TAMOXIFEN	N/A	ALIVE	ALIVE/DEATH NON RELATED TO BC	YES	YES	YES	83.2197	28.0575	28.0575	N0	NO	NO	OR (PR/CR)	0.0808	0.08	0.205898	0.13061	0.0354	0.053044	0.00042	0.455861	0.161731	0.13	YES	125.962	1.7163	101.67	NO	No GMP	NO
62	POSTMENOPAUSAL	DUCTAL	G III	T2	N1	POSITIVE 91 - 100%	NEGATIVE	NOT AMPLIFIED	LETROZOLE	N/A	ALIVE	ALIVE/DEATH NON RELATED TO BC	NO	NO	N0	77.3388	77.3388	77.3388	N0	NO	NO	SD/PD	0.0725	0.0269	0.050766	0.041617	0.0203	0.024976	0.00034	0.102474	0.083235	0.0688	YES	104.276	1.1865	91.3053	NO	No GMP	NO
69	POSTMENOPAUSAL	DUCTAL	G II	T2	N3	POSITIVE 91 - 100%	POSITIVE 11 - 20%	NOT AMPLIFIED	ANASTROZOLE	N/A	ALIVE	ALIVE/DEATH NON RELATED TO BC	NO	NO	N0	85.848	85.848	85.848	N0	NO	NO	OR (PR/CR)	0.0286	0.0158	0.016345	0.027362	0.0108	0.013824	0.00039	0.730353	0.090246	0.0745	YES	57.6048	0.5868	88.778	NO	No GMP	NO
52	PREMENOPAUSAL	DUCTAL	G I	T3	N1	POSITIVE 51 - 60%	POSITIVE 91 - 100%	NOT AMPLIFIED	TAMOXIFEN	N/A	ALIVE	ALIVE/DEATH NON RELATED TO BC	NO	NO	N0	75.3018	75.3018	75.3018	N0	NO	NO	OR (PR/CR)	0.0534	0.0622	0.026036	0.068869	0.0258	0.011255	0.00141	0.447513	0.236514	0.0976	YES	104.933	1.3498	102.569	YES	No GMP	NO
75	POSTMENOPAUSAL	DUCTAL	G II	T3	N1	NEGATIVE	NEGATIVE	NOT AMPLIFIED	N/A	N/A	ALIVE	ALIVE/DEATH NON RELATED TO BC	NO	NO	N0	79.5729	79.5729	79.5729	YES	YES	YES	OR (PR/CR)	0.837	0.756	0.638754	0.278677	0.201	0.025383	0.00022	1.1487	0.239539	0.0894	NO
64	POSTMENOPAUSAL	DUCTAL	G II	T2	N1	NEGATIVE	NEGATIVE	NOT AMPLIFIED	N/A	N/A	ALIVE	ALIVE/DEATH NON RELATED TO BC	NO	NO	N0	94.7844	94.7844	94.7844	N0	NO	NO	OR (PR/CR)	1.8	1.97	2.03731	0.447513	0.54	0.020287		1.12506	0.14161	0.105	YES	89.3827	1.9621	164.101	YES	GMP	YES
50	POSTMENOPAUSAL	DUCTAL	G II	T2	N0	POSITIVE 51 - 60%	POSITIVE 21 - 30%	NOT AMPLIFIED	TAMOXIFEN	N/A	ALIVE	ALIVE/DEATH NON RELATED TO BC	NO	NO	N0	71.4579	71.4579	71.4579	N0	YES	NO	OR (PR/CR)	0.0175	0.0111	0.01392	0.015268		0.066986	0.00277	0.447513	1.16205	0.188	YES	180.891	2.9821	120.519	YES
73	POSTMENOPAUSAL	DUCTAL	G III	T3	N2	NEGATIVE	NEGATIVE	AMPLIFIED	N/A	N/A	DEAD	ALIVE/DEATH NON RELATED TO BC	NO	YES	N0	17.117	17.117	17.117	N0	NO	NO	SD/PD	0.179	0.165	0.168404	0.045753	0.0464	0.013078	3e-05	0.470848	0.08362	0.147	YES	140.907	3.0159	178.605	YES	GMP	YES
53	PREMENOPAUSAL	DUCTAL	G III	T3	N0	NEGATIVE	NEGATIVE	NOT AMPLIFIED	N/A	N/A	ALIVE	ALIVE/DEATH NON RELATED TO BC	NO	NO	N0	93.6016	93.6016	93.6016	N0	NO	NO	OR (PR/CR)	0.0567	0.0355	0.109323	0.101766	0.0415	0.013018	0.00021	0.624165	0.067452	0.0181	YES	171.167	2.2165	94.0815	NO	No GMP	NO
40	PREMENOPAUSAL	DUCTAL	G III	T2	N1	POSITIVE 81 - 90%	POSITIVE 51 - 60%	NOT AMPLIFIED	TAMOXIFEN	N/A	DEAD	BC-RELATED DEATH	YES	YES	YES	47.0144	31.0144	31.0144	N0	NO	NO		0.0305	0.0143	0.038119	0.05672	0.00947	0.030186	0.00347	1.01866	0.133046	0.0516	YES	175.12	1.9305	82.4092	NO	No GMP	NO
42	PREMENOPAUSAL	DUCTAL	G III	T3	N0	POSITIVE 51 - 60%	POSITIVE 81 - 90%	NOT AMPLIFIED	TAMOXIFEN	N/A	ALIVE	ALIVE/DEATH NON RELATED TO BC	NO	NO	N0	87.1951	87.1951	87.1951	N0	NO	NO	OR (PR/CR)	0.0518	0.0533	0.109	0.176	0.0675	0.032502	0.00044	0.214146	0.154963	0.099	YES	133.181	1.8673	104.295	YES	GMP	YES
47	PREMENOPAUSAL	DUCTAL	G III	T1	N3	POSITIVE 91 - 100%	POSITIVE 51 - 60%	NOT AMPLIFIED	TAMOXIFEN	N/A	ALIVE	ALIVE/DEATH NON RELATED TO BC	NO	NO	N0	94.8501	94.8501	94.8501	N0	YES	NO	OR (PR/CR)	0.0711	0.0566	0.028756	0.029157	0.0463	0.041714	0.00033	0.50698	0.150726	0.0292	YES	201.83	1.6249	61.6867	NO	GMP	NO
53	PREMENOPAUSAL	DUCTAL	G I	T2	N0	POSITIVE 61 - 70%	POSITIVE 31 - 40%	NOT AMPLIFIED	TAMOXIFEN	N/A	ALIVE	ALIVE/DEATH NON RELATED TO BC	NO	NO	N0	90.3819	90.3819	90.3819	N0	YES	NO	OR (PR/CR)	0.178	0.0696	0.111362	0.1966	0.109	0.022824	0.00022	0.498846	0.109576	0.993	YES	124.928	1.2759	78.6587	NO	No GMP	NO
65	POSTMENOPAUSAL	DUCTAL	G II	T3	N1	POSITIVE 51 - 60%	POSITIVE 31 - 40%	NOT AMPLIFIED	ANASTROZOLE	N/A	ALIVE	ALIVE/DEATH NON RELATED TO BC	NO	NO	N0	96.9199	96.9199	96.9199	N0	NO	NO	OR (PR/CR)	0.0417	0.0333	0.033262	0.022457	0.031	0.037856	0.00022	1.72708	0.282894	0.238	YES	34.604	0.4486	102.764	YES	GMP	YES
64	POSTMENOPAUSAL	DUCTAL	N/A	T2	N2	POSITIVE 91 - 100%	POSITIVE 71 - 80%	NOT AMPLIFIED	ANASTROZOLE	N/A	ALIVE	ALIVE/DEATH NON RELATED TO BC	NO	NO	N0	90.4476	90.4476	90.4476	N0	NO	NO	OR (PR/CR)	0.0728	0.0379	0.072796	0.08637	0.0193	0.026157	0.00052	0.743979	0.248847	0.114	YES	70.1511	1.0934	119.128	YES	No GMP	NO
46	PREMENOPAUSAL	DUCTAL	G III	T2	N3	POSITIVE 81 - 90%	NEGATIVE	NOT AMPLIFIED	TAMOXIFEN	N/A	DEAD	BC-RELATED DEATH	YES	YES	YES	90.8419	18.2012	18.2012	N0	NO	NO	OR (PR/CR)	0.0451	0.0325	0.036651	0.024462	0.0609	0.014213	0.00034	0.252321	0.306367	0.0644	YES	94.9309	2.408	189.165	YES	GMP	YES
71	POSTMENOPAUSAL	DUCTAL	G II	T2	N1	POSITIVE 71 - 80%	POSITIVE 81 - 90%	AMPLIFIED	ANASTROZOLE	N/A	ALIVE	ALIVE/DEATH NON RELATED TO BC	NO	NO	N0	81.8727	81.8727	81.8727	N0	NO	NO	OR (PR/CR)	0.0296	0.0266	0.013353	0.022406	0.00534	0.008729	0.00044	0.528509	0.105843	0.0788	YES	70.2559	1.2249	129.118	YES	No GMP	NO
56	POSTMENOPAUSAL	DUCTAL	G III	T3	N2	NEGATIVE	NEGATIVE	NOT AMPLIFIED	N/A	N/A	DEAD	BC-RELATED DEATH	YES	YES	YES	28.2875	22.3409	22.3409	N0	NO	NO	SD/PD	0.0595	0.0649	0.112137	0.062212	0.0374	0.011465	0.00035	0.388683	0.323836	0.0591	YES	92.1324	1.8613	149.477	YES	GMP	YES
69	POSTMENOPAUSAL	DUCTAL	G II	T2	N0	POSITIVE 71 - 80%	NEGATIVE	NOT AMPLIFIED	ANASTROZOLE	N/A	ALIVE	ALIVE/DEATH NON RELATED TO BC	NO	NO	N0	88.5749	88.5749	88.5749	N0	NO	NO	OR (PR/CR)	0.0404	0.0257	0.011451	0.017217	0.0172	0.03288	0.0035	1.28639	0.457973	0.154	YES	98.2383	1.534	116.349	YES	No GMP	NO
59	POSTMENOPAUSAL	DUCTAL	G III	T3	N0	POSITIVE 81 - 90%	POSITIVE 1- 10%	NOT AMPLIFIED	N/A	N/A	DEAD	ALIVE/DEATH NON RELATED TO BC	NO	YES	N0	5.12526	5.13	5.13	9	9			0.0231	0.0133									NO
65	POSTMENOPAUSAL	DUCTAL	N/A	T3	N0	NEGATIVE	NEGATIVE	NOT AMPLIFIED	N/A	N/A	ALIVE	ALIVE/DEATH NON RELATED TO BC	NO	NO	N0	79.7043	79.7043	79.7043	N0	YES	NO	OR (PR/CR)	0.0206	0.0177	0.0355	0.166	0.014	0.028099	0.00135	0.172739	0.085971	0.158	YES	169.393	1.9639	86.0068	NO	No GMP	NO
35	PREMENOPAUSAL	DUCTAL	G III	T2	N2	NEGATIVE	NEGATIVE	NOT AMPLIFIED	N/A	N/A	ALIVE	ALIVE/DEATH NON RELATED TO BC	NO	NO	N0	77.1088	77.1088	77.1088	YES	YES	YES	OR (PR/CR)	0.0589	0.0496	0.030642	0.055424	0.0197	0.025916	0.00019	0.33371	0.395477	0.0542	YES	135.084	2.1841	156.867	YES	GMP	YES
57	PREMENOPAUSAL	DUCTAL	G III	T2	N1	POSITIVE 71 - 80%	POSITIVE 21 - 30%	NOT AMPLIFIED	TAMOXIFEN	N/A	DEAD	BC-RELATED DEATH	YES	YES	YES	73.1335	31.8029	31.8029	N0	NO	NO	OR (PR/CR)	0.0409	0.0174	0.037077	0.098527	0.0143					0.171	NO
45	PREMENOPAUSAL	DUCTAL	G II	T2	N0	POSITIVE 71 - 80%	POSITIVE 1- 10%	AMPLIFIED	TAMOXIFEN	YES	ALIVE	ALIVE/DEATH NON RELATED TO BC	NO	NO	N0	67.614	67.614	67.614	N0	YES	NO	OR (PR/CR)	0.0111	0.0131	0.028856	0.10118	0.0343					0.236	YES	281.432	4.2608	110.71	YES
51	PREMENOPAUSAL	DUCTAL	G III	T2	N0	POSITIVE 11 - 20%	POSITIVE 31 - 40%	AMPLIFIED	TAMOXIFEN	NO	ALIVE	ALIVE/DEATH NON RELATED TO BC	NO	NO	N0	73.232	73.232	73.232	N0	NO	NO	OR (PR/CR)	0.231	0.14	0.063226	0.052314	0.0169	0.021221	0.00213	2.11648	0.508152	0.171	YES	55.1412	1.2274	162.339	YES	GMP	YES
56	PREMENOPAUSAL	LOBULAR	N/A	T4b	N0	POSITIVE 71 - 80%	POSITIVE 41 - 50%	NOT AMPLIFIED	TAMOXIFEN	N/A	ALIVE	ALIVE/DEATH NON RELATED TO BC	NO	NO	N0	124.715	124.715	124.715	N0	NO	NO	OR (PR/CR)	0.0434	0.0273	0.113	0.222211	0.0712	0.0014	0.00017	0.175556	0.071628	0.0726	NO					No GMP
55	POSTMENOPAUSAL	DUCTAL	G III	T3	N3	NEGATIVE	NEGATIVE	NOT AMPLIFIED	N/A	N/A	ALIVE	ALIVE/DEATH NON RELATED TO BC	NO	NO	N0	70.1437	70.1437	70.1437	YES	YES	YES	OR (PR/CR)	0.105	0.127	0.06983	0.036567	0.0156	0.025619	0.00044	0.52003	0.103426	0.191	YES	154.407	1.8801	90.374	NO	GMP	NO
51	PREMENOPAUSAL	DUCTAL	G II	T2	N1	POSITIVE 71 - 80%	NEGATIVE	NOT AMPLIFIED	TAMOXIFEN	N/A	ALIVE	ALIVE/DEATH NON RELATED TO BC	YES	YES	YES	74.5133	36.8953	36.8953	N0	NO	NO	OR (PR/CR)	0.0271	0.0218	0.027905	0.057512	0.0194	0.014213	0.00038	0.308498	0.13742	0.119	YES	138.903	1.4689	79.4614	NO	No GMP	NO
42	PREMENOPAUSAL	DUCTAL	G III	T3	N2	NEGATIVE	NEGATIVE	AMPLIFIED	N/A	NO	ALIVE	ALIVE/DEATH NON RELATED TO BC	NO	NO	N0	93.4045	93.4045	93.4045	N0	NO	NO	OR (PR/CR)	0.141	0.15									NO
43	PREMENOPAUSAL	DUCTAL	G III	T3	N2	NEGATIVE	NEGATIVE	AMPLIFIED	N/A	YES	ALIVE	ALIVE/DEATH NON RELATED TO BC	NO	NO	N0	61.2402	61.2402	61.2402	YES	YES	YES	OR (PR/CR)	0.125	0.0489	0.134904	0.051474	0.0316	0.021295	0.00045	0.093428	0.052435	0.0532	NO
56	PREMENOPAUSAL	DUCTAL	G II	T2	N0	POSITIVE 11 - 20%	POSITIVE 31 - 40%	NOT AMPLIFIED	TAMOXIFEN	N/A	ALIVE	ALIVE/DEATH NON RELATED TO BC	NO	NO	N0	66.0698	66.0698	66.0698	N0	YES	NO	OR (PR/CR)	0.00731	0.00323	0.011438	0.01946	0.0135	0.012869	0.00162	0.225573	0.044399	0.0237	NO
47	PREMENOPAUSAL	DUCTAL	G III	T2	N1	NEGATIVE	NEGATIVE	AMPLIFIED	N/A	YES	ALIVE	ALIVE/DEATH NON RELATED TO BC	NO	NO	N0	65.6427	65.6427	65.6427	N0	NO	NO	OR (PR/CR)	0.198	0.0936	0.228458	0.115023	0.0723	0.035158	6e-05	0.157127	0.104869	0.0683	YES	141.905	1.7344	89.855	NO	No GMP	NO
58	POSTMENOPAUSAL	DUCTAL	G III	T3	N1	POSITIVE 41 - 50%	POSITIVE 11 - 20%	NOT AMPLIFIED	ANASTROZOLE	N/A	ALIVE	ALIVE/DEATH NON RELATED TO BC	NO	NO	N0	54.768	54.768	54.768	N0	NO	NO	OR (PR/CR)	0.0992	0.0482	0.08617	0.084397	0.051	0.03082	0.00033	0.874583	0.040293		YES	191.748	1.6804	65.0097	NO	No GMP	NO
31	PREMENOPAUSAL	DUCTAL	G II	T2	N0	POSITIVE 41 - 50%	POSITIVE 41 - 50%	NOT AMPLIFIED	TAMOXIFEN	N/A	ALIVE	ALIVE/DEATH NON RELATED TO BC	NO	NO	N0	61.7331	61.7331	61.7331	N0	NO	NO	OR (PR/CR)	0.0173	0.00996	0.03154	0.043085	0.0128	0.017742	0.00291	0.387786	0.075363	0.112	YES	85.1518	1.52	133.28	YES	No GMP	NO
71	POSTMENOPAUSAL	DUCTAL	G II	T3	N1	POSITIVE 61 - 70%	POSITIVE 31 - 40%	NOT AMPLIFIED	ANASTROZOLE	N/A	ALIVE	ALIVE/DEATH NON RELATED TO BC	NO	NO	N0	62.5216	62.5216	62.5216	N0	NO	NO	SD/PD	0.00646	0.00344	0.004754	0.011733		0.040107	0.00076	0.243164	0.45376	0.0164	YES	175.211	1.8412	77.9551	NO	GMP	NO
69	POSTMENOPAUSAL	DUCTAL	G II	T4b	N2	NEGATIVE	NEGATIVE	AMPLIFIED	N/A	YES	ALIVE	ALIVE/DEATH NON RELATED TO BC	NO	NO	N0	60.0903	60.0903	60.0903	N0	NO	NO	OR (PR/CR)	0.0711	0.0661	0.023035	0.018928	0.0235	0.062645	0.00046	0.278677	0.469761	0.0678	YES	87.3523	1.9662	167.881	YES	GMP	YES
63	POSTMENOPAUSAL	DUCTAL	G III	T3	N0	POSITIVE 51 - 60%	POSITIVE 11 - 20%	NOT AMPLIFIED	ANASTROZOLE	N/A	ALIVE	ALIVE/DEATH NON RELATED TO BC	NO	NO	N0	64.23	64.23	64.23	N0	YES	NO	OR (PR/CR)	0.012	0.00946	0.027648	0.064109	0.0105	0.017701	0.00014	0.176777	0.06308	0.0836	YES	149.857	1.4721	76.9749	NO	No GMP	NO
79	POSTMENOPAUSAL	DUCTAL	G III	T3	N2	NEGATIVE	NEGATIVE	AMPLIFIED	N/A	YES	ALIVE	ALIVE/DEATH NON RELATED TO BC	NO	NO	N0	55.1951	55.1951	55.1951	YES	YES	YES	OR (PR/CR)	0.0661	0.0332	0.075016	0.057645	0.0361	0.014919	0.0008	0.266708	0.064854	0.0242	NO
45	PREMENOPAUSAL	DUCTAL	G III	T3	N3	NEGATIVE	NEGATIVE	NOT AMPLIFIED	N/A	N/A	DEAD	BC-RELATED DEATH	YES	YES	YES	23.2279	21.8809	21.8809	N0	NO	NO	OR (PR/CR)	0.103	0.102	0.065456	0.027394	0.0201	0.042101	0.00025	0.554785	0.36942	0.168	NO
58	POSTMENOPAUSAL	LOBULAR	N/A	T3	N1	POSITIVE 21 - 30%	NEGATIVE	NOT AMPLIFIED	ANASTROZOLE	N/A	ALIVE	ALIVE/DEATH NON RELATED TO BC	NO	NO	N0	53.8809	53.8809	53.8809	N0	YES	NO	OR (PR/CR)	0.0261	0.0118	0.04133	0.041139	0.00883	0.028822	0.00028	0.339936	0.192999	0.071	YES	115.006	1.371	91.2663	NO	No GMP	NO
47	PREMENOPAUSAL	DUCTAL	G III	T2	N0	NEGATIVE	NEGATIVE	NOT AMPLIFIED	N/A	N/A	ALIVE	ALIVE/DEATH NON RELATED TO BC	YES	YES	N0	57.3635	31.8029	57.36	N0	NO	NO	OR (PR/CR)	0.00832	0.0163	0.043687	0.027584	0.0103	0.027268	0.00156	0.281915	0.267634	0.141	YES	189.956	3.7359	146.251	YES	GMP	YES
52	PREMENOPAUSAL	DUCTAL	G III	T3	N0	POSITIVE 41 - 50%	NEGATIVE	AMPLIFIED	ANASTROZOLE	YES	ALIVE	ALIVE/DEATH NON RELATED TO BC	NO	NO	N0	52.0739	52.0739	52.0739	N0	YES	NO	SD/PD	0.0107	0.00552									YES	291.667	2.697	68.5375	NO
43	PREMENOPAUSAL	DUCTAL	G II	T2	N1	POSITIVE 21 - 30%	POSITIVE 31 - 40%	NOT AMPLIFIED	TAMOXIFEN	N/A	ALIVE	ALIVE/DEATH NON RELATED TO BC	NO	NO	N0	55.4908	55.4908	55.4908	N0	NO	NO	OR (PR/CR)	0.0124	0.00729	0.016708	0.02836	0.00628	0.022406	0.00105	1.05215	0.109323	0.338	YES	41.5167	0.6779	120.127	YES
65	POSTMENOPAUSAL	DUCTAL	G III	T3	N0	POSITIVE 61 - 70%	POSITIVE 1- 10%	NOT AMPLIFIED	LETROZOLE	N/A	ALIVE	ALIVE/DEATH NON RELATED TO BC	NO	NO	N0	57.9877	57.9877	57.9877	N0	NO	NO	OR (PR/CR)	0.0236	0.0246	0.024125	0.075537	0.00544	0.022771	0.00125	0.276114	0.05818	0.0611	YES	312.74	2.9451	73.0676	NO
68	POSTMENOPAUSAL	DUCTAL	G III	T2	N3	NEGATIVE	NEGATIVE	AMPLIFIED	N/A	YES	DEAD	BC-RELATED DEATH	YES	YES	YES	46.7187	31.3429	31.3429	YES	YES	YES	OR (PR/CR)	0.0179	0.016	0.053167	0.073812	0.0125	0.028557	0.00019	0.304251	0.087778	0.0307	YES	330.675	2.6635	58.7668	NO
58	POSTMENOPAUSAL	DUCTAL	G II	T3	N0	POSITIVE 71 - 80%	POSITIVE 51 - 60%	NOT AMPLIFIED	ANASTROZOLE	N/A	ALIVE	ALIVE/DEATH NON RELATED TO BC	NO	NO	N0	60.0246	60.0246	60.0246	N0	YES	NO	OR (PR/CR)	0.0109	0.00765	0.009618	0.016289	0.00635	0.016478	0.00107	0.395934	0.107818	0.174	YES	298.742	3.0074	74.6919	NO
79	POSTMENOPAUSAL	DUCTAL	G III	T3	N2	NEGATIVE	NEGATIVE	NOT AMPLIFIED	N/A	N/A	ALIVE	ALIVE/DEATH NON RELATED TO BC	YES	YES	N0	59.8604	48.2957	59.86	N0	NO	NO	OR (PR/CR)	0.0189	0.0119	0.0417	0.0886	0.013						YES	22.9319	0.6371	208.061	YES
70	POSTMENOPAUSAL	DUCTAL	G II	T2	N0	POSITIVE 71 - 80%	POSITIVE 1- 10%	NOT AMPLIFIED	ANASTROZOLE	N/A	ALIVE	ALIVE/DEATH NON RELATED TO BC	NO	NO	N0	50.3655	50.3655	50.3655	N0	NO	NO	OR (PR/CR)	0.0152	0.0108	0.030151	0.01937	0.00581	0.039646	0.00778	0.422396	0.156402	0.114	YES	284.951	3.0705	79.9892	NO	No GMP	NO
66	POSTMENOPAUSAL	DUCTAL	G III	T3	N0	NEGATIVE	NEGATIVE	AMPLIFIED	N/A	YES	ALIVE	ALIVE/DEATH NON RELATED TO BC	NO	NO	N0	58.2834	58.2834	58.2834	YES	YES	YES	OR (PR/CR)	0.12	0.121	0.208772	0.084984	0.0154	0.019915	0.0007	0.340722	0.379806	0.442	NO
21	PREMENOPAUSAL	DUCTAL	G II	T3	N1	POSITIVE 71 - 80%	POSITIVE 1- 10%	NOT AMPLIFIED	TAMOXIFEN	YES	ALIVE	ALIVE/DEATH NON RELATED TO BC	NO	NO	N0	51.1869	51.1869	51.1869	N0	NO	NO	OR (PR/CR)	0.0199	0.0158	0.07467	0.043586	0.0162	0.035731	0.00084	0.586417	0.107569	0.132	YES	81.6675	1.6517	150.417	YES	No GMP	NO
72	POSTMENOPAUSAL	DUCTAL	G III	T3	N2	NEGATIVE	NEGATIVE	AMPLIFIED	N/A	YES	DEAD	BC-RELATED DEATH	YES	YES	YES	22.6037	12.5832	12.5832	N0	NO	NO	OR (PR/CR)	0.038	0.0345	0.230579	0.159689	0.0676	0.025091	0.00054	0.169184	0.131518	0.0773	YES	73.8887	1.1865	118.729	YES	GMP	YES
63	POSTMENOPAUSAL	DUCTAL	G III	T4d	N3	POSITIVE 21 - 30%	POSITIVE 51 - 60%	NOT AMPLIFIED	LETROZOLE	YES	ALIVE	ALIVE/DEATH NON RELATED TO BC	NO	NO	N0	60.1232	60.1232	60.1232	N0	NO	NO	OR (PR/CR)	0.0301	0.0278	0.039876	0.041714	0.00684	0.024349	0.00062	0.309212	0.091505	0.189	YES	211.202	3.1529	110.963	YES	GMP	YES
47	PREMENOPAUSAL	DUCTAL	N/A	T2	N2	NEGATIVE	NEGATIVE	NOT AMPLIFIED	N/A	N/A	ALIVE	ALIVE/DEATH NON RELATED TO BC	NO	NO	N0	54.5051	54.5051	54.5051	N0	NO	NO	OR (PR/CR)	0.0703	0.0649	0.108568	0.112917	0.0259	0.018199	0.00057	0.398688	0.148995	0.0909	YES	143.37	2.1507	113.383	YES	GMP	YES
37	PREMENOPAUSAL	DUCTAL	G I	T4d	N2	POSITIVE 71 - 80%	POSITIVE 21 - 30%	NOT AMPLIFIED	TAMOXIFEN	N/A	ALIVE	ALIVE/DEATH NON RELATED TO BC	NO	NO	N0	39.1294	39.1294	39.1294	N0	NO	NO	OR (PR/CR)	0.0211	0.0137	0.016689	0.009685	0.00658	0.018667	0.00109	1.5245	0.116629	0.244	NO					No GMP
52	PREMENOPAUSAL	LOBULAR	N/A	T3	N0	POSITIVE 61 - 70%	POSITIVE 71 - 80%	NOT AMPLIFIED	TAMOXIFEN	N/A	ALIVE	ALIVE/DEATH NON RELATED TO BC	NO	NO	N0	34.0698	34.0698	34.0698	N0	YES	NO	SD/PD	0.00701	0.005	0.012316	0.023142	0.00235	0.028426	0.00436	0.219151	0.092462	0.15	YES	132.984	1.3461	77.0857	NO	GMP	NO
64	POSTMENOPAUSAL	DUCTAL	G III	T2	N1	NEGATIVE	POSITIVE 1- 10%	AMPLIFIED	N/A	NO	ALIVE	ALIVE/DEATH NON RELATED TO BC	NO	NO	N0	50.5955	50.5955	50.5955	YES	YES	YES	OR (PR/CR)	0.0177	0.0107	0.038741	0.040855	0.0194	0.015916	0.00061	0.21071	0.127627	0.11	YES	207.55	1.9806	70.6723	NO	No GMP	NO
42	PREMENOPAUSAL	DUCTAL	G II	T3	N0	NEGATIVE	NEGATIVE	NOT AMPLIFIED	N/A	N/A	ALIVE	ALIVE/DEATH NON RELATED TO BC	NO	NO	N0	37.5524	37.5524	37.5524	YES	YES	YES	OR (PR/CR)	0.164	0.111	0.143587	0.173139	0.0462	0.039738	0.0008	0.983957	0.288838	0.202	NO
41	PREMENOPAUSAL	DUCTAL	G III	T3	N0	NEGATIVE	NEGATIVE	AMPLIFIED	N/A	NO	ALIVE	ALIVE/DEATH NON RELATED TO BC	NO	NO	N0	43.3676	43.3676	43.3676	YES	YES	YES	OR (PR/CR)	0.011	0.00537	0.016669	0.034674	0.00537	0.034039	0.00051	0.23816	0.05581	0.206	NO
57	PREMENOPAUSAL	DUCTAL	G II	T2	N1	POSITIVE 81 - 90%	POSITIVE 71 - 80%	NOT AMPLIFIED	TAMOXIFEN	N/A	ALIVE	ALIVE/DEATH NON RELATED TO BC	NO	NO	N0	49.4784	49.4784	49.4784	N0	NO	NO	OR (PR/CR)	0.0323	0.0197	0.031907	0.016785	0.00989	0.021869	0.0011	0.771105	0.063592	0.408	YES	69.7338	1.0135	109.424	YES	No GMP	NO
57	POSTMENOPAUSAL	DUCTAL	G III	T3	N3	NEGATIVE	NEGATIVE	AMPLIFIED	N/A	NO	ALIVE	ALIVE/DEATH NON RELATED TO BC	NO	NO	N0	36.1068	36.1068	36.1068	YES	YES	YES	OR (PR/CR)	0.0138	0.0134	0.0251	0.0385	0.00436	0.029633	0.00029	0.545254	0.264255	0.152	YES	74.386	1.6918	171.486	YES	No GMP	NO
38	PREMENOPAUSAL	DUCTAL	G III	T3	N3	NEGATIVE	NEGATIVE	NOT AMPLIFIED	N/A	N/A	DEAD	BC-RELATED DEATH	YES	YES	YES	23.7864	16.3614	16.3614	N0	NO	NO	OR (PR/CR)	0.0196	0.0141	0.0561	0.0563	0.00741	0.047039	0.00213	0.347881	0.134904	0.0902	YES	219.49	2.1134	75.0332	NO	No GMP	NO
60	POSTMENOPAUSAL	DUCTAL	G III	T4a	N3	NEGATIVE	NEGATIVE	AMPLIFIED	N/A	YES	ALIVE	ALIVE/DEATH NON RELATED TO BC	NO	NO	N0	30.6201	30.6201	30.6201	YES	YES	YES	OR (PR/CR)	0.0303	0.0278	0.036567	0.02683	0.00853	0.036991	0.00074	0.11908	0.11529	0.104	YES	57.6807	0.9074	128.369	YES	No GMP	NO
44	PREMENOPAUSAL	OTHER	G III	T3	N3	POSITIVE 1- 10%	POSITIVE 41 - 50%	AMPLIFIED	TAMOXIFEN	YES	ALIVE	ALIVE/DEATH NON RELATED TO BC	NO	NO	N0	48.4271	48.4271	48.4271	YES	YES	YES	OR (PR/CR)	0.0345	0.038	0.0427	0.0947	0.00832	0.019326	8e-05	0.298679	0.109071	0.0325	YES	106.027	0.9372	73.162	NO	No GMP	NO
59	POSTMENOPAUSAL	DUCTAL	G III	T3	N0	NEGATIVE	NEGATIVE	NOT AMPLIFIED	N/A	N/A	ALIVE	ALIVE/DEATH NON RELATED TO BC	NO	NO	N0	49.8727	49.8727	49.8727	YES	YES	YES	OR (PR/CR)	3.79	0.102	0.061072	0.040014	0.0136	0.018754	0.00106	1.01866	0.278034	0.149	YES	73.8016	1.2599	126.587	YES	GMP	YES
41	PREMENOPAUSAL	DUCTAL	G III	T3	N1	POSITIVE 1- 10%	POSITIVE 71 - 80%	AMPLIFIED	TAMOXIFEN	YES	ALIVE	ALIVE/DEATH NON RELATED TO BC	NO	NO	N0	32.1971	32.1971	32.1971	N0	YES	NO	OR (PR/CR)	0.0211	0.0163	0.035444	0.017742	0.00325	0.018797	0.00037	0.17115	0.049378	0.0463	YES	206.535	2.4473	88.4862	NO	No GMP	NO
48	POSTMENOPAUSAL	DUCTAL	G III	T2	N0	NEGATIVE	NEGATIVE	NOT AMPLIFIED	N/A	N/A	ALIVE	ALIVE/DEATH NON RELATED TO BC	NO	NO	N0	31.77	31.77	31.77	N0	NO	NO	OR (PR/CR)	0.00993	0.0139	0.015128	0.014782	0.0034	0.040107	0.00044	0.491978	0.098073	0.155	YES	102.888	1.547	114.815	YES	No GMP	NO
72	POSTMENOPAUSAL	DUCTAL	G III	T3	N0	NEGATIVE	NEGATIVE	AMPLIFIED	N/A	YES	ALIVE	ALIVE/DEATH NON RELATED TO BC	NO	NO	N0	46.6858	46.6858	46.6858	YES	YES	YES	OR (PR/CR)	0.0429	0.0279	0.05366	0.024575	0.00951	0.020333	0.002	0.188156	0.095612	0.0798	YES	77.0388	1.0168	98.2148	NO	No GMP	NO
38	PREMENOPAUSAL	DUCTAL	G III	T3	N0	NEGATIVE	NEGATIVE	NOT AMPLIFIED	N/A	N/A	DEAD	BC-RELATED DEATH	YES	YES	YES	17.4784	13.6016	13.6016	N0	NO	NO	SD/PD	0.0321	0.0253	0.054409	0.022876	0.0126	0.048585	0.00061	1.32256	0.315344	0.912	YES	56.9357	1.2277	164.737	YES	GMP	YES
67	POSTMENOPAUSAL	LOBULAR	G II	T3	N1	NEGATIVE	NEGATIVE	NOT AMPLIFIED	N/A	N/A	ALIVE	ALIVE/DEATH NON RELATED TO BC	NO	NO	N0	29.1088	29.1088	29.1088	N0	NO	NO	OR (PR/CR)	0.00818	0.00677									YES	65.2467	0.8807	101.297	NO	No GMP	NO
50	PREMENOPAUSAL	DUCTAL	G II	T2	N0	POSITIVE 21 - 30%	POSITIVE 11 - 20%	AMPLIFIED	TAMOXIFEN	YES	ALIVE	ALIVE/DEATH NON RELATED TO BC	NO	NO	N0	30.193	30.193	30.193	YES	NO	YES	OR (PR/CR)	0.0194	0.0147	0.0308	0.109576	0.0124					0.258	YES	93.6361	1.1451	93.6728	NO	GMP	NO
49	PREMENOPAUSAL	DUCTAL	G II	T2	N3	POSITIVE 51 - 60%	POSITIVE 1- 10%	AMPLIFIED	TAMOXIFEN	YES	ALIVE	ALIVE/DEATH NON RELATED TO BC	NO	NO	N0	46.3244	46.3244	46.3244	N0	YES	NO	OR (PR/CR)	0.0168	0.0127	0.0355	0.0795	0.0154	0.011896	0.00032	0.226356	0.062645	0.105	YES	84.7719	0.9921	85.625	NO	No GMP	NO
61	POSTMENOPAUSAL	DUCTAL	G III	T3	N0	POSITIVE 51 - 60%	NEGATIVE	NOT AMPLIFIED	ANASTROZOLE	N/A	ALIVE	ALIVE/DEATH NON RELATED TO BC	NO	NO	N0	37.9795	37.9795	37.9795	YES	YES	YES	OR (PR/CR)	0.0145	0.00636	0.043636	0.01644	0.00198	0.052193	0.00063	0.300756	0.032918	0.0919	YES	388.979	4.1469	79.242	NO	No GMP	NO
55	PREMENOPAUSAL	DUCTAL	G II	T2	N0	POSITIVE 31 - 40%	POSITIVE 51 - 60%	NOT AMPLIFIED	TAMOXIFEN	N/A	ALIVE	ALIVE/DEATH NON RELATED TO BC	NO	NO	N0	58.8419	58.8419	58.8419	N0	NO	NO	OR (PR/CR)	0.0209	0.0104	0.019016	0.018199	0.00666	0.036821	0.00064	0.462225	0.097621	0.464	YES	104.509	1.0972	77.5872	NO	No GMP	NO
57	POSTMENOPAUSAL	DUCTAL	G II	T3	N1	POSITIVE 71 - 80%	POSITIVE 1- 10%	NOT AMPLIFIED	ANASTROZOLE	N/A	ALIVE	ALIVE/DEATH NON RELATED TO BC	NO	NO	N0	50.8583	50.8583	50.8583	N0	YES	NO	OR (PR/CR)	0.0271	0.0125	0.024746	0.022199	0.00527	0.017742	0.00071	0.571701	0.093428	0.387	YES	71.7227	1.0175	106.023	YES	No GMP	NO
57	PREMENOPAUSAL	DUCTAL	G II	T2	N0	POSITIVE 71 - 80%	POSITIVE 11 - 20%	NOT AMPLIFIED	TAMOXIFEN	N/A	ALIVE	ALIVE/DEATH NON RELATED TO BC	NO	NO	N0	36.0411	36.0411	36.0411	N0	YES	NO	OR (PR/CR)	0.0351	0.0152	0.027873	0.028491	0.0122	0.021743	0.00087	0.62057	0.037249	0.271	YES	50.1856	1.0335	150.87	YES	GMP	YES
64	POSTMENOPAUSAL	DUCTAL	G II	T2	N0	POSITIVE 71 - 80%	POSITIVE 21 - 30%	NOT AMPLIFIED	ANASTROZOLE	N/A	ALIVE	ALIVE/DEATH NON RELATED TO BC	NO	NO	N0	47.8686	47.8686	47.8686	N0	NO	NO		0.0202	0.00897	0.040526	0.038208	0.0112	0.014345	0.00059	0.191666	0.035403	0.0917	YES	136.223	1.6831	100.527	NO	No GMP	NO
52	PREMENOPAUSAL	DUCTAL	G III	T3	N1	POSITIVE 81 - 90%	POSITIVE 11 - 20%	NOT AMPLIFIED	TAMOXIFEN	N/A	ALIVE	ALIVE/DEATH NON RELATED TO BC	NO	NO	N0	36.1725	36.1725	36.1725	YES	YES	YES	OR (PR/CR)	0.0121	0.0135									YES	117.447	1.0766	73.1903	NO	No GMP	NO
67	POSTMENOPAUSAL	DUCTAL	G III	T3	N2	POSITIVE 91 - 100%	NEGATIVE	NOT AMPLIFIED	LETROZOLE	N/A	ALIVE	ALIVE/DEATH NON RELATED TO BC	NO	NO	N0	33.9055	33.9055	33.9055	N0	NO	NO	OR (PR/CR)	0.0113	0.00614	0.015661	0.030536	0.00955	0.023196	0.0003	0.226618	0.0804	0.116	YES	133.218	2.1566	121.098	YES	No GMP	NO
69	POSTMENOPAUSAL	DUCTAL	G I	T2	N1	POSITIVE 71 - 80%	POSITIVE 41 - 50%	NOT AMPLIFIED	LETROZOLE	N/A	ALIVE	ALIVE/DEATH NON RELATED TO BC	NO	NO	N0	50.7269	50.7269	50.7269	N0	YES	NO	OR (PR/CR)	0.0214	0.0114	0.024861	0.051119	0.0203	0.011255	0.00059	0.493116	0.044502	0.199	YES	72.6967	0.8208	83.8626	NO	No GMP	NO
69	POSTMENOPAUSAL	DUCTAL	G III	T3	N0	POSITIVE 51 - 60%	POSITIVE 51 - 60%	NOT AMPLIFIED	ANASTROZOLE	N/A	ALIVE	ALIVE/DEATH NON RELATED TO BC	NO	NO	N0	72.2793	72.2793	72.2793	N0	NO	NO	OR (PR/CR)	0.0477	0.0195	0.047148	0.051952	0.035	0.014017	0.00029	0.4954	0.064629	0.193	YES	90.1983	1.136	97.1989	NO	No GMP	NO
